# Supplementary material for: College Classroom Instructors Can Effectively Promote Standing among Students Provided with Standing Desks
Source: Int J Environ Res Public Health. 2021 Apr 22;18(9):4464. doi: 10.3390/ijerph18094464 (PMC8122831; doi:10.3390/ijerph18094464)
Supplement: Supplementary file 1 [file ijerph-18-04464-s001.zip]

Archive with 2 entries (2 files):
- ijerph-1162071-figure S1-final.jpg
- ijerph-1162071-file S1-final.pdf
